# Supplementary material for: Vertebral Fracture as a Predictor of Subsequent Extremity Fractures: A Systematic Review
Source: J Clin Med. 2026 Mar 28;15(7):2596. doi: 10.3390/jcm15072596 (PMC13072807; doi:10.3390/jcm15072596)
Supplement: Supplementary file 1 [file jcm-15-02596-s001.zip]

Archive with 1 entries (1 files):
- jcm-4203758-supplementary.pdf
